# Supplementary material for: Characterization of the PaHAK Gene and Its Expression During the In Vitro Seed Germination of Two Botanical Avocado Varieties Under Saline Stress
Source: Life (Basel). 2024 Dec 18;14(12):1680. doi: 10.3390/life14121680 (PMC11677014; doi:10.3390/life14121680)
Supplement: Supplementary file 1 [file life-14-01680-s001.zip]

Archive with 2 entries (2 files):
- Table S2 Germination drymifolia.pdf
- Table S1 Germination americana.pdf
